# Supplementary material for: Effect of immunology biomarkers associated with hip fracture and fracture risk in older adults
Source: Immun Ageing. 2023 Oct 18;20:55. doi: 10.1186/s12979-023-00379-z (PMC10583364; doi:10.1186/s12979-023-00379-z)
Supplement: Supplementary file 1 — Supplementary Material 1 [file 12979_2023_379_MOESM1_ESM.csv]

Appendix B. Serum Olink Results
Quantified data
Panel	Olink Target 48 Cytokine(v.932005)	Olink Target 48 Cytokine(v.932005)	Olink Target 48 Cytokine(v.932005)	Olink Target 48 Cytokine(v.932005)	Olink Target 48 Cytokine(v.932005)	Olink Target 48 Cytokine(v.932005)	Olink Target 48 Cytokine(v.932005)	Olink Target 48 Cytokine(v.932005)	Olink Target 48 Cytokine(v.932005)	Olink Target 48 Cytokine(v.932005)	Olink Target 48 Cytokine(v.932005)	Olink Target 48 Cytokine(v.932005)	Olink Target 48 Cytokine(v.932005)	Olink Target 48 Cytokine(v.932005)	Olink Target 48 Cytokine(v.932005)	Olink Target 48 Cytokine(v.932005)	Olink Target 48 Cytokine(v.932005)	Olink Target 48 Cytokine(v.932005)	Olink Target 48 Cytokine(v.932005)	Olink Target 48 Cytokine(v.932005)	Olink Target 48 Cytokine(v.932005)	Olink Target 48 Cytokine(v.932005)	Olink Target 48 Cytokine(v.932005)	Olink Target 48 Cytokine(v.932005)	Olink Target 48 Cytokine(v.932005)	Olink Target 48 Cytokine(v.932005)	Olink Target 48 Cytokine(v.932005)	Olink Target 48 Cytokine(v.932005)	Olink Target 48 Cytokine(v.932005)	Olink Target 48 Cytokine(v.932005)	Olink Target 48 Cytokine(v.932005)	Olink Target 48 Cytokine(v.932005)	Olink Target 48 Cytokine(v.932005)	Olink Target 48 Cytokine(v.932005)	Olink Target 48 Cytokine(v.932005)	Olink Target 48 Cytokine(v.932005)	Olink Target 48 Cytokine(v.932005)	Olink Target 48 Cytokine(v.932005)	Olink Target 48 Cytokine(v.932005)	Olink Target 48 Cytokine(v.932005)	Olink Target 48 Cytokine(v.932005)	Olink Target 48 Cytokine(v.932005)	Olink Target 48 Cytokine(v.932005)	Olink Target 48 Cytokine(v.932005)	Olink Target 48 Cytokine(v.932005)	Olink Target 48 Cytokine(v.932005)	Olink Target 48 Cytokine(v.932005)
Assay	CCL8	IL33	CXCL12	OLR1	IL27	IL2	CXCL9	TGFA	IL1B	IL6	IL4	TNFSF12	TSLP	CCL11	HGF	FLT3LG	IL17F	IL7	IL13	IL18	CCL13	TNFSF10	CXCL10	IFNG	IL10	CCL19	TNF	IL15	CCL3	CXCL8	MMP12	CSF2	CSF3	VEGFA	IL17C	EGF	CCL2	IL17A	OSM	CSF1	CCL4	CXCL11	LTA	CCL7	MMP1	Plate ID	QC Warning
Uniprot ID	P80075	O95760	P48061	P78380	Q8NEV9_Q14213	P60568	Q07325	P01135	P01584	P05231	P05112	O43508	Q969D9	P51671	P14210	P49771	Q96PD4	P13232	P35225	Q14116	Q99616	P50591	P02778	P01579	P22301	Q99731	P01375	P40933	P10147	P10145	P39900	P04141	P09919	P15692	Q9P0M4	P01133	P13500	Q16552	P13725	P09603	P13236	O14625	P01374	P80098	P03956
OlinkID	OID05580	OID05581	OID05582	OID05583	OID05584	OID05585	OID05587	OID05588	OID05589	OID05590	OID05591	OID05592	OID05593	OID05594	OID05595	OID05596	OID05597	OID05598	OID05600	OID05601	OID05602	OID05603	OID05604	OID05605	OID05606	OID05607	OID05608	OID05610	OID05611	OID05612	OID05613	OID05614	OID05615	OID05616	OID05617	OID05618	OID05619	OID05620	OID05621	OID05622	OID05623	OID05624	OID05625	OID05626	OID05627
Unit	pg/mL	pg/mL	pg/mL	pg/mL	pg/mL	pg/mL	pg/mL	pg/mL	pg/mL	pg/mL	pg/mL	pg/mL	pg/mL	pg/mL	pg/mL	pg/mL	pg/mL	pg/mL	pg/mL	pg/mL	pg/mL	pg/mL	pg/mL	pg/mL	pg/mL	pg/mL	pg/mL	pg/mL	pg/mL	pg/mL	pg/mL	pg/mL	pg/mL	pg/mL	pg/mL	pg/mL	pg/mL	pg/mL	pg/mL	pg/mL	pg/mL	pg/mL	pg/mL	pg/mL	pg/mL
CAD1.D1(21).Se.1	37,98129	0,14609	168,77508	236,75245	5,42082	0,01804	128,75483	5,72932	0,2532	3,39337	0,04129	638,46233	0,0571	180,89791	384,13557	125,19141	4,73384	2,18708	0,55528	266,90747	195,36487	378,89059	106,68423	0,18061	3,17588	79,38924	12,6192	10,2472	5,15776	12,79129	266,92341	1,08959	70,96065	292,37087	25,31018	320,57529	424,79046	0,20111	3,09266	136,9859	54,97895	57,72295	4,88604	0,92044	3805,89735	Undefined	Pass
CAD10.D1(21).Se.1	14,04187	0,29757	173,06752	381,44534	6,43435	0,0185	203,31272	34,13077	1,89049	75,35614	0,04221	745,00596	0,02828	249,67146	975,74341	148,15006	0,16724	3,18176	0,57072	388,35283	261,52244	690,33188	149,25725	0,38234	7,38675	142,18444	131,04635	12,21007	497,97987	1153,24113	872,99997	0,06125	118,33988	914,04514	31,48441	587,23289	894,22091	1,05138	19,5892	148,33645	2193,65049	60,07801	7,10044	2,49609	1378,06423	Undefined	Pass
CAD11.D1(21).Se.1	68,36669	0,51699	185,00287	560,80121	7,46299	0,02307	373,78121	40,69873	0,74132	14,47075	No Data	807,84692	0,05019	242,30089	1155,47775	102,9907	0,95979	1,26669	0,72455	390,12811	292,71219	696,97558	248,27853	0,27635	12,48475	89,92085	158,87202	11,53808	257,6742	187,19906	489,65443	0,08746	419,25222	545,82565	18,12196	445,55994	589,45078	1,25999	14,80261	163,62608	687,21814	71,29137	8,78591	3,17738	2611,11025	Undefined	Pass
CAD12.D1(21).Se.1	30,95713	0,30109	183,899	126,14535	3,07853	0,02135	90,32213	13,62474	0,27517	1,88036	0,04791	731,64216	0,04184	269,53343	616,70626	138,39853	0,53087	3,16282	0,66677	293,064	186,09277	709,08035	129,45017	0,27745	8,66789	85,71287	32,45091	13,34028	48,57641	41,12316	239,0639	0,17338	74,7895	1004,18729	61,61554	732,12489	860,09286	0,30044	4,28637	131,90362	165,93587	61,83722	11,51258	1,82439	5049,25987	Undefined	Pass
CAD14.D1(21).Se.1	39,27958	0,15817	216,97891	143,37763	5,77141	0,02975	92,83998	13,00681	0,28618	5,06915	0,04484	760,13653	0,03447	198,20289	502,39459	121,12637	0,14685	4,01947	0,61493	395,82268	179,37134	593,04428	96,88443	0,35433	12,54971	94,85228	57,40583	10,85013	156,27359	102,70808	462,3928	0,10723	53,79946	340,48807	14,17452	726,03355	641,23455	0,20564	5,58452	109,69322	271,76453	72,85794	8,02487	1,93817	3430,98736	Undefined	Pass
CAD15.D1(21).Se.1	99,12065	0,42352	250,49386	986,59899	2,69215	0,02857	63,39471	64,39067	194,2574	1141,90431	0,08006	752,64986	0,24722	171,80713	1942,55265	95,64807	0,32691	2,39911	0,75769	300,9424	446,70455	345,55135	185,60876	0,23801	13,352	109,06456	231,79758	14,97266	> ULOQ	> ULOQ	348,32216	1,54925	217,14636	979,49432	36,54266	> ULOQ	991,49355	1,28936	260,31288	148,5529	> ULOQ	131,32212	7,09452	8,92591	5337,98338	Undefined	Pass
CAD18.D1(21).Se.1	52,96375	1,06397	166,41534	331,90147	7,56968	0,01948	93,15875	23,92126	0,25888	4,54413	0,04417	690,8151	0,03288	129,61183	774,54371	130,12061	0,05138	2,23771	2,59253	481,0393	318,80969	410,7349	92,05975	0,1275	8,16666	162,38773	42,81147	9,55866	79,0343	71,75227	648,3157	0,05183	72,18981	1068,19505	15,18197	503,5383	708,93243	0,15961	13,13674	103,12141	338,71894	70,76827	5,77744	0,83736	> ULOQ	Undefined	Pass
CAD2.D1(21).Se.1	64,96121	1,28172	203,56152	402,78683	8,26103	0,02023	72,45126	30,72081	0,56389	14,98772	0,04567	684,189	0,03645	212,58917	1015,99121	110,8752	0,20263	4,23862	0,62894	166,27411	424,12909	632,22949	140,03008	0,11659	8,16403	57,17749	66,03296	12,48973	476,75834	518,38619	353,1469	2,18393	91,55836	1122,63437	12,63178	915,55575	533,00156	0,46543	12,71485	138,71423	1145,08171	64,36014	8,09615	1,44878	1449,94453	Undefined	Pass
CAD20.D1(21).Se.1	55,49497	0,22543	179,30222	864,44885	4,86982	0,02529	70,66442	35,09581	133,28654	401,67586	0,05571	749,45026	0,06117	124,89022	1087,14084	118,58681	0,6295	2,72419	0,79951	376,87736	126,13861	478,13552	65,94596	0,11161	31,10242	73,36246	213,91245	13,9187	> ULOQ	> ULOQ	615,35889	0,2817	145,4798	1051,5758	25,10163	757,3747	465,96521	0,51055	82,81501	144,87748	> ULOQ	27,59679	5,30123	13,46921	2025,83887	Undefined	Pass
CAD21.D1(21).Se.1	69,11141	0,77559	300,22576	315,9989	13,89078	0,02102	34,60729	35,36421	1,11466	15,96357	0,04725	838,24041	0,09355	132,48065	806,67903	99,95992	1,17185	4,32394	0,65565	286,30164	135,16026	629,18976	70,25251	1,54901	5,01536	192,49094	1530,62284	17,22171	97,07013	120,42065	239,08846	0,0865	169,55443	762,66653	43,0895	725,28937	325,75702	2,04016	17,48076	141,91439	549,72916	56,14776	6,9735	1,57938	2846,8509	Undefined	Pass
CAD22.D1(21).Se.1	46,15218	0,16669	331,48325	493,71644	43,74207	0,01893	91,30923	29,83955	0,15862	22,01939	0,04308	909,4339	0,0303	60,52267	1125,80057	52,40667	0,07346	8,48083	0,58521	171,82859	254,10676	439,35817	196,30913	0,03154	15,26537	91,5913	22,45928	12,00533	7,82053	15,272	189,97702	0,16057	79,77295	577,93665	17,41528	639,67449	385,02674	0,15457	9,90606	139,43828	160,76582	60,29837	5,93338	1,31246	3497,29354	Undefined	Pass
CAD25.D1(21).Se.1	17,95784	0,11189	177,64815	662,54	11,41319	0,01883	125,65634	33,49634	0,32947	29,40986	0,04287	410,20965	0,06099	100,61455	1579,40696	71,75217	2,27013	3,49572	0,5817	242,84622	95,3267	308,81428	219,28316	0,30622	6,6071	300,49964	57,65786	12,54955	110,69755	140,22124	511,32512	0,17285	92,66093	1196,89908	27,13021	321,64039	551,40476	0,52722	22,31306	156,44408	452,08074	87,83015	5,91666	3,77255	3118,65097	Undefined	Pass
CAD27.D1(21).Se.1	40,86189	0,90282	230,5485	149,02653	87,36353	0,02355	197,53883	36,94376	0,49717	55,60892	0,04613	783,87206	0,30547	130,21869	889,81979	78,89797	0,77172	9,01312	0,63663	387,49789	172,36809	458,95179	242,19671	0,53234	19,16164	156,74946	51,34593	18,19784	19,57314	18,25214	502,4556	0,28463	237,58679	1109,81583	81,33813	246,9466	3510,64012	4,81844	11,14405	177,49797	356,04098	82,88193	6,6982	2,54874	> ULOQ	Undefined	Pass
CAD28.D1(21).Se.1	32,30074	0,10555	99,79682	170,82188	7,27986	0,01833	33,7974	22,87595	0,16858	19,88902	0,04188	319,99558	0,02749	109,9319	987,30218	57,6668	0,56651	3,52291	0,56505	201,16355	101,80949	177,2881	36,27611	0,15539	4,80684	35,01211	17,2733	12,03236	8,47344	23,41124	319,69683	0,04194	201,53842	485,46262	696,61085	338,16857	714,79748	2,81384	10,57695	109,11579	100,15858	19,38297	2,5161	1,534	1936,48208	Undefined	Pass
CAD29.D1(21).Se.1	119,11556	0,46074	180,78416	679,30601	6,99312	0,01774	257,88386	51,4441	0,45553	28,97055	No Data	695,44596	0,02475	131,5193	2008,08154	81,59549	0,43483	6,32305	0,54524	245,50791	263,92034	368,03871	236,20643	0,13901	16,94004	247,12303	59,58374	19,80556	77,52598	86,78966	246,56852	0,1853	435,35262	987,18955	85,3679	712,01233	625,71848	2,06353	31,24594	155,07741	304,42148	59,81007	4,63447	4,57345	4855,53152	Undefined	Pass
CAD3.D1(21).Se.1	43,80184	0,11851	111,56877	188,52876	6,52805	0,01913	182,38278	10,28477	0,12302	3,79753	0,04347	670,71695	0,03122	137,02858	530,79104	150,38026	0,60633	3,92286	0,59176	448,23303	210,02175	640,80346	145,93344	0,41656	5,56042	50,67612	14,83258	16,90447	8,54188	9,95518	300,2819	0,16811	68,06101	810,3874	40,87335	251,13422	439,53019	0,20876	6,93399	140,3975	127,60514	44,69138	6,61906	0,98718	6371,68462	Undefined	Pass
CAD30.D1(21).Se.1	20,87639	0,19988	213,29777	389,15414	77,2008	0,02893	165,50161	58,64546	0,17556	78,47538	0,02478	443,3961	0,07133	146,49295	1561,73662	83,3218	0,19285	5,1772	0,55169	304,95641	82,45244	717,49158	250,38347	0,52842	115,11317	65,86348	24,99369	22,59855	18,44371	37,11868	570,57868	0,17864	220,60836	639,02139	21,64837	259,57482	990,79627	0,47556	28,76251	139,26897	482,76726	70,36478	3,959	3,36701	1469,55685	Undefined	Pass
CAD31.D1(21).Se.1	65,92973	0,13879	211,01257	201,6669	16,88434	0,02368	323,3946	90,79929	0,45797	64,93735	0,02444	376,83823	0,24238	116,36254	2729,48489	50,28157	1,40206	6,7001	0,54309	252,64242	114,86936	305,06205	249,19074	1,26253	10,45228	93,65784	25,82896	18,80172	15,41732	69,33973	582,85609	0,11637	973,79892	773,95649	100,74344	504,15664	703,05054	6,24634	49,99068	172,11729	205,55181	80,36222	2,1551	3,54355	4887,00284	Undefined	Pass
CAD32.D1(21).Se.1	54,48772	0,73069	186,2732	318,59396	69,89426	0,01348	362,8642	33,74972	0,3976	70,55201	0,02634	527,56081	0,02631	142,55727	1621,56217	58,50001	0,73285	4,40272	0,59151	346,75945	189,47429	347,07931	271,1528	0,22103	19,23074	78,89135	55,87047	17,41744	20,59538	38,50557	586,73976	0,084	384,6842	564,91852	115,41862	152,28289	1131,48764	2,73414	11,37375	208,54617	334,68409	115,48664	6,05373	4,45151	2859,62105	Undefined	Pass
CAD33.D1(21).Se.1	29,49604	0,23847	221,39196	504,68615	25,23307	0,01077	93,85354	66,29048	0,33629	29,93224	0,02162	474,96505	0,07667	140,05467	2259,71765	90,88391	0,79981	3,13191	0,47137	485,05011	140,88244	248,34863	112,94064	0,2156	48,48823	124,32545	102,92013	14,3652	69,66614	97,90464	546,68841	0,07671	171,41472	662,99897	112,81745	357,68256	473,5247	0,40813	28,44517	184,21175	369,91347	60,25367	3,87089	3,06557	3800,64726	Undefined	Pass
CAD34.D1(21).Se.1	20,9807	2,65466	174,85237	254,32364	19,67321	0,01147	107,64403	33,82117	0,25531	40,35663	0,02284	762,97	0,03798	185,51645	1483,9987	122,54553	0,77395	3,73807	0,50241	190,22378	132,84986	595,0779	226,39911	0,18762	10,35349	54,57606	46,75745	23,12554	27,78194	41,4209	525,38915	0,30867	162,60232	1113,8334	127,76303	280,46088	638,20335	0,98089	8,0992	200,86425	364,89452	70,78686	4,42704	2,73542	4236,62837	Undefined	Pass
CAD35.D1(21).Se.1	56,23067	2,082	210,07061	419,25643	67,59268	1,59966	934,06469	75,51843	0,81769	118,38438	0,02542	300,98577	0,20808	117,07188	6472,94284	75,33264	4,57624	5,78103	4,3117	339,9803	146,74959	256,95129	357,17745	2,10541	39,42671	634,87745	74,90628	20,23727	61,72106	166,90108	1185,29708	0,94732	628,10278	1483,85597	355,86793	320,22983	1573,47725	16,80414	17,79785	203,82844	410,41565	84,68914	3,97562	6,54448	> ULOQ	Undefined	Pass
CAD37.D1(21).Se.1	30,56522	0,7137	147,82483	238,40258	48,24556	0,01343	84,21799	47,30141	0,11413	159,11314	0,02625	527,1796	1,80587	95,4281	1555,92305	65,39277	0,91295	5,57642	2,03558	274,12796	70,91011	281,23767	70,80301	0,09966	43,828	90,67094	25,78439	18,20263	10,67355	23,43544	687,46511	0,09378	832,88367	1281,66607	19,99582	252,82349	595,43879	0,20226	20,75045	192,91665	187,59786	39,13125	4,95163	2,22363	5943,60286	Undefined	Pass
CAD38.D1(21).Se.1	51,79023	0,32257	155,53124	592,15042	5,54869	No Data	104,88	65,42304	0,33293	24,53895	0,02483	480,01091	0,02109	145,6704	2389,37852	106,49258	0,73189	2,43829	0,92497	708,65067	187,58267	540,98851	147,9051	0,21169	8,24101	127,04217	31,30702	15,7991	14,90442	47,23761	1394,7755	0,36127	118,04066	1436,74547	80,82279	292,37656	429,30375	1,6221	32,47548	178,24343	171,45106	58,96897	5,71625	2,16362	> ULOQ	Undefined	Pass
CAD39.D1(21).Se.1	52,37044	0,43481	292,45634	653,51976	22,66205	0,0139	103,52188	68,7576	0,13739	34,01874	0,02706	532,26109	0,54336	92,2362	2069,32959	53,19269	1,55654	6,27571	0,60989	182,85068	186,08607	309,05181	196,96088	0,32068	14,75649	121,5747	24,80261	20,45978	8,68128	28,71839	459,00068	1,20134	101,90789	1431,03287	49,40393	475,62115	336,78719	0,94023	28,23338	189,57959	105,89916	58,65983	4,86711	3,00976	4521,99842	Undefined	Pass
CAD4.D1(21).Se.1	65,46423	0,25684	143,53618	103,96842	11,96255	0,04305	191,66371	7,74096	0,15458	3,00789	0,04124	712,107	0,11501	103,59893	327,41313	100,55786	1,2888	2,77471	0,55443	381,78208	152,27636	532,98082	86,1173	0,33906	5,02864	75,58507	20,78654	12,90313	5,69502	11,10522	246,2924	0,15073	97,79942	343,50763	34,91083	287,40167	404,04413	2,11354	3,16808	122,78532	61,50135	25,08949	7,91388	1,14382	624,50854	Undefined	Pass
CAD40.D1(21).Se.1	31,69612	0,37861	224,60342	282,72433	21,58403	0,01518	327,8041	33,25218	0,23281	52,0864	0,02898	502,36774	0,03525	82,51371	1054,07767	118,34811	0,30499	2,4577	1,82122	210,7719	114,74627	248,75599	525,69073	0,15219	19,03283	125,47556	62,57084	17,17063	27,96177	21,87154	469,95149	0,10507	100,789	351,44261	15,22465	252,58061	618,5546	0,94983	10,29744	160,99836	663,38558	51,94731	3,5561	3,52972	5096,47379	Undefined	Pass
CAD6.D1(21).Se.1	69,49792	0,93996	193,78751	663,20712	17,7663	0,01945	57,86434	42,72992	0,35018	4,15713	0,04689	1076,03651	0,03276	234,37392	1315,24854	97,53288	0,18296	3,2922	0,60275	304,4958	300,72846	588,19775	104,36504	0,11185	6,62699	86,59904	90,25372	12,35972	75,85281	68,59095	218,056	0,34196	55,16342	1380,02136	28,67957	736,94754	533,78791	0,35079	16,10104	125,60307	473,79392	58,82259	9,52579	1,83453	3114,74359	Undefined	Pass
CAD7.D1(21).Se.1	28,6139	0,61026	81,79321	312,96858	5,65856	0,0218	49,814	15,46858	0,34867	3,65654	0,0488	662,96441	0,10025	157,15503	346,7388	128,3044	0,12954	2,17529	0,68178	263,33795	150,72347	335,63362	36,00182	0,12037	4,20493	54,35242	32,66829	18,4275	17,19365	20,50976	419,85869	0,08651	132,80326	571,32261	11,23492	357,16541	573,30229	0,18103	4,72816	143,5994	142,57138	26,30395	6,87001	0,56457	1533,0909	Undefined	Pass
CAD8.D1(21).Se.1	66,24714	0,51476	234,55219	453,51804	9,75953	0,02167	46,31982	22,21762	0,37603	4,39937	0,06016	764,56044	0,04336	162,15814	608,47227	125,32879	8,04612	4,15785	0,67736	270,54272	204,16083	570,90157	82,40436	0,12673	4,81962	98,3318	57,78765	14,20443	56,66455	112,00162	241,69673	0,07526	67,83394	803,41376	21,79407	599,96407	495,25695	0,18287	8,73684	129,86759	189,45455	41,07923	7,49054	1,1732	5819,05439	Undefined	Pass
Lowest quantifiable level	0,0298	0,23842	30,51758	0,95367	1,90735	0,11921	0,11921	1,18369	0,38147	0,0596	0,0596	3,8147	1,90735	0,23842	0,23842	0,95367	0,95367	0,23842	0,95367	0,95367	0,0596	0,95367	0,11921	0,0298	0,11921	0,95367	3,8147	0,95367	0,0298	0,23842	7,62939	0,47684	7,62939	0,47684	1,90735	0,47684	0,23842	0,23842	0,11921	0,23842	0,11921	0,11921	0,11921	0,11921	0,95367	Undefined
Lowest quantifiable level	0,0298	0,23842	30,51758	0,95367	2,37728	0,11921	0,11921	1,1299	0,49546	0,0596	0,0596	3,8147	1,90735	0,23842	0,25973	0,95367	0,95367	0,23842	0,95367	0,95367	0,0596	0,95367	0,11921	0,0298	0,19021	0,95367	4,23184	0,95367	0,0298	0,23842	7,62939	0,47684	7,62939	0,47684	1,90735	0,47684	0,23842	0,31302	0,11921	0,23842	0,11921	0,11921	0,20091	0,11921	0,95367	Undefined
Lowest quantifiable level	0,0298	0,23842	30,51758	0,95367	1,90735	0,11921	0,11921	1,17057	0,38147	0,0596	0,0596	3,8147	1,90735	0,23842	0,32736	0,95367	1,12063	0,23842	0,95367	0,95367	0,0596	0,95367	0,11921	0,0298	0,11921	0,95367	3,8147	0,95367	0,0298	0,23842	7,62939	0,47684	7,62939	0,47684	1,90735	0,47684	0,23842	0,23842	0,11921	0,23842	0,11921	0,11921	0,20725	0,11921	0,95367	Undefined
Plate LOD	NaN	0,09318	20,1091	0,11904	1,78871	0,01455	NaN	1,18369	0,16461	0,02086	0,02818	NaN	0,32789	0,07224	0,22217	0,02196	0,75115	0,10052	0,86473	0,45639	0,00147	NaN	0,08264	0,0152	0,10373	0,48043	2,87703	0,40192	0,0168	0,03394	0,27594	0,02957	4,49026	0,05256	0,88877	0,01885	0,03949	0,20747	NaN	0,00689	0,02024	0,05761	0,0979	0,03061	0,02825	Undefined
Plate LOD	NaN	0,04918	23,71296	0,15673	2,37728	0,02223	NaN	1,1299	0,49546	0,02627	0,04966	NaN	0,46193	NaN	0,25973	0,03427	0,89746	0,06636	0,93737	0,73326	NaN	NaN	NaN	0,02061	0,19021	0,25503	4,23184	0,5377	0,01544	0,00755	0,42946	0,05116	3,68576	NaN	0,71971	NaN	0,04341	0,31302	0,00296	0,01416	NaN	0,03069	0,20091	0,04302	0,0425	Undefined
Plate LOD	NaN	0,03814	26,56238	0,08703	1,33357	0,01197	NaN	1,17057	0,08052	0,01846	0,02207	NaN	0,27294	0,07709	0,32736	0,08075	1,12063	0,09371	0,51163	0,32695	0,00444	NaN	0,01477	0,01093	0,05841	0,38332	1,68468	0,39552	0,00845	0,01652	0,19957	0,02357	4,64445	0,03897	0,9932	0,04331	0,10057	0,22523	NaN	0,03299	0,01366	0,02082	0,20725	0,02956	0,1896	Undefined
LLOQ	0,0298	0,23842	30,51758	0,95367	1,90735	0,11921	0,11921	0,47684	0,38147	0,0596	0,0596	3,8147	1,90735	0,23842	0,23842	0,95367	0,95367	0,23842	0,95367	0,95367	0,0596	0,95367	0,11921	0,0298	0,11921	0,95367	3,8147	0,95367	0,0298	0,23842	7,62939	0,47684	7,62939	0,47684	1,90735	0,47684	0,23842	0,23842	0,11921	0,23842	0,11921	0,11921	0,11921	0,11921	0,95367
ULOQ	1953,12484	7812,50022	31250,00427	3906,25048	31250,00129	3906,25037	1953,12479	1953,12513	3125,00033	3906,25027	3906,25	15624,99827	7812,49941	15625,00029	15624,99792	3906,24968	3906,24988	1953,12507	15624,99968	15624,99901	1953,12522	7812,5002	1953,12512	3906,24982	31250,00475	976,56254	15625,00151	15625,0025	1953,125	1953,12496	15624,99734	7812,49915	62500,00021	7812,49998	7812,50016	976,56237	3906,25012	15625,0006	1953,12524	3906,2496	3906,24993	1953,12507	3906,25009	1953,12519	7812,50045
Missing Data freq.	0%	32%	0%	0%	33%	95%	2%	0%	78%	0%	95%	0%	97%	0%	0%	0%	68%	0%	90%	0%	0%	0%	0%	0%	0%	2%	0%	0%	3%	3%	0%	88%	0%	0%	0%	2%	0%	20%	0%	0%	3%	0%	0%	0%	18%
Normalization	Calibrator Normalized	Calibrator Normalized	Calibrator Normalized	Calibrator Normalized	Calibrator Normalized	Calibrator Normalized	Calibrator Normalized	Calibrator Normalized	Calibrator Normalized	Calibrator Normalized	Calibrator Normalized	Calibrator Normalized	Calibrator Normalized	Calibrator Normalized	Calibrator Normalized	Calibrator Normalized	Calibrator Normalized	Calibrator Normalized	Calibrator Normalized	Calibrator Normalized	Calibrator Normalized	Calibrator Normalized	Calibrator Normalized	Calibrator Normalized	Calibrator Normalized	Calibrator Normalized	Calibrator Normalized	Calibrator Normalized	Calibrator Normalized	Calibrator Normalized	Calibrator Normalized	Calibrator Normalized	Calibrator Normalized	Calibrator Normalized	Calibrator Normalized	Calibrator Normalized	Calibrator Normalized	Calibrator Normalized	Calibrator Normalized	Calibrator Normalized	Calibrator Normalized	Calibrator Normalized	Calibrator Normalized	Calibrator Normalized	Calibrator Normalized
